# Supplementary material for: A Comparison of Mother’s Milk and the Neonatal Urine Metabolome: A Unique Fingerprinting for Different Nutritional Phenotypes
Source: Metabolites. 2022 Jan 25;12(2):113. doi: 10.3390/metabo12020113 (PMC8879468; doi:10.3390/metabo12020113)
Supplement: Supplementary file 1 [file metabolites-12-00113-s001.zip]

Archive with 1 entries (1 files):
- metabolites-1560829-supplementary.pdf
